# Supplementary material for: Benchmarking food environment policies for the prevention of diet-related non-communicable diseases in Kenya: National expert panel’s assessment and priority recommendations
Source: PLoS One. 2020 Aug 6;15(8):e0236699. doi: 10.1371/journal.pone.0236699 (PMC7410300; doi:10.1371/journal.pone.0236699)
Supplement: S2 Table — (XLSX) [file pone.0236699.s002.xlsx]

## Sheet: Ratings Int benchmark
Original data - Benchmark rankings
						COMP1B	COMP2B	COMP3B	LABEL2A	LABEL3B	LABEL4B	PROMO1B	PROMO2B	PROMO3B	PROMO4B	PRICE1b	PRICE2B	PRICE3B	PRICE4B	PROV1B	PROV2B	PROV3B	RETAIL1B	RETAIL2B	TRADE1B	TRADE2B	LEAD1B	LEAD2B	LEAD3B	LEAD4B	LEAD CRB	GOVER1B	GOVER2B	GOVER3B	GOVER4B	MONT1B	MONT2B	MONT3B	MONT4B	MONTCR1B	MONTCR2B	FUND1B	FUND2B	FUND3B	FUND CR1B	PLATF1B	PLATF2B	PLATF3B	HIAP1B
code	Qposition	Qyearsworked	QMonmthsworked	Qgender	Qage	Q1p2	Q2p2	Q4	Q6	Q8	Q8b	Q9b	Q10b	Q11b	Q12b	Q13b	Q14b	Q15b	Q16b	Q16bb	Q17b	Q18b	Q19b	Q20b	Q21b	Q22b	Q23b	Q24b	Q25b	Q26b	Q27b	Q28b	Q29b	Q30b	Q31b	Q32b	Q33b	Q34b	Q35b	Q36b	Q37b	Q38b	Q39b	Q40b	Q41b	Q42b	Q43b	Q44b	Q45b
1	1	13	3	1	2	3	6	3	4	6	6	1	1	2	4	6	1	1	1	3	6	1	6	6	6	2	4	1	3	4	2	2	3	4	3	1	3	4	3	3	2	2	1	3	6	2	2	3	2
2	1	22	0	2	2	2	1	3	3	6	6	2	2	2	4	1	1	2	2	2	6	2	6	2	6	3	4	3	3	4	2	2	3	3	2	2	3	2	2	3	2	1	2	2	6	3	2	2	3
4	2	9	4	2	1	1	1	1	2	1	1	1	2	2	3	1	1	1	1	1	1	1	1	1	1	1	3	3	2	2	1	1	2	1	1	1	2	2	1	2	2	1	1	1	6	1	6	3	4
5	2	2	3	1	2	2	1	3	2	1	1	2	2	2	4	1	1	1	2	3	2	1	1	3	1	1	3	3	2	3	1	1	1	2	2	2	2	3	2	2	1	1	2	2	1	1	2	2	2
6	3	12	6	2	2	2	6	3	3	6	6	1	1	3	4	1	1	6	6	4	2	1	1	1	6	1	4	2	4	2	1	1	4	6	1	6	2	2	2	3	2	3	2	2	6	2	2	3	3
7	2	15	6	1	3	2	1	2	2	1	1	1	1	1	3	1	1	1	1	1	1	1	1	1	1	1	1	1	1	2	2	1	1	2	1	1	2	1	2	1	1	1	1	2	1	1	1	1	2
8	3	30	0	1	3	1	1	1	1	1	1	1	1	1	2	1	1	1	1	1	1	6	6	6	6	6	1	1	1	2	1	1	1	6	1	1	1	2	2	2	2	2	1	2	6	2	2	2	2
9	1	27	6	1	3	1	1	1	2	6	6	1	1	1	2	1	1	1	1	3	1	1	1	1	1	1	3	1	1	1	1	1	2	3	2	2	2	2	1	1	1	2	2	2	6	1	1	2	1
10	1	2	7	2	1	2	6	3	2	6	6	1	1	1	3	1	1	1	1	2	2	1	6	2	1	2	3	2	1	2	2	1	2	2	3	2	2	2	2	2	2	2	1	2	6	2	2	1	3
11	1	5	7	1	1	2	1	4	3	1	6	2	1	2	3	1	1	1	1	2	1	1	6	3	6	3	3	2	3	5	3	3	4	4	3	3	4	3	4	5	4	2	3	4	6	3	4	4	3
13	1	12	2	2	2	6	2	2	2	1	6	1	2	2	3	6	1	2	1	2	1	1	1	1	6	2	2	1	2	2	1	2	1	3	6	2	1	1	2	3	2	1	1	2	6	2	2	3	2
14	1	11	5	1	3	6	6	6	6	6	6	6	6	6	6	6	6	6	6	6	6	6	6	6	1	1	2	2	1	1	1	1	2	1	2	2	1	2	2	2	1	1	1	2	6	3	3	3	1
22	1	13	4	2	2	2	6	2	1	6	6	2	2	2	3	6	1	6	6	3	2	6	6	6	6	6	3	3	3	3	3	2	2	2	3	2	2	2	2	2	2	6	2	1	6	2	2	2	3
12	2	2	1	2	1	3	6	4	4	6	6	2	2	4	4	3	4	3	3	4	3	3	6	3	CR	4	4	4	6	3	3	4	4	1	3	4	4	2	2	6	4	4	3	3	1	4	3	4	5
15	2	3	2	2	2
Working data (Values x=6 removed) - Benchmark rankings									Categorized Qposition into Govt=1 and Non gov=2; Qyrs worked into < 10=1, 10-20=2, >20=3
						COMP1B	COMP2B	COMP3B	LABEL2A	LABEL3B	LABEL4B	PROMO1B	PROMO2B	PROMO3B	PROMO4B	PRICE1b	PRICE2B	PRICE3B	PRICE4B	PROV1B	PROV2B	PROV3B	RETAIL1B	RETAIL2B	TRADE1B	TRADE2B	LEAD1B	LEAD2B	LEAD3B	LEAD4B	LEAD CRB	GOVER1B	GOVER2B	GOVER3B	GOVER4B	MONT1B	MONT2B	MONT3B	MONT4B	MONTCR1B	MONTCR2B	FUND1B	FUND2B	FUND3B	FUND CR1B	PLATF1B	PLATF2B	PLATF3B	HIAP1B
code	Qposition	Qyearsworked	QMonmthsworked	Qgender	Qage	Q1p2	Q2p2	Q4	Q6	Q8	Q8b	Q9b	Q10b	Q11b	Q12b	Q13b	Q14b	Q15b	Q16b	Q16bb	Q17b	Q18b	Q19b	Q20b	Q21b	Q22b	Q23b	Q24b	Q25b	Q26b	Q27b	Q28b	Q29b	Q30b	Q31b	Q32b	Q33b	Q34b	Q35b	Q36b	Q37b	Q38b	Q39b	Q40b	Q41b	Q42b	Q43b	Q44b	Q45b
1	1	2	3	1	2	3		3	4			1	1	2	4		1	1	1	3		1				2	4	1	3	4	2	2	3	4	3	1	3	4	3	3	2	2	1	3		2	2	3	2
2	1	2	0	2	2	2	1	3	3			2	2	2	4	1	1	2	2	2		2		2		3	4	3	3	4	2	2	3	3	2	2	3	2	2	3	2	1	2	2		3	2	2	3
4	2	1	4	2	1	1	1	1	2	1	1	1	2	2	3	1	1	1	1	1	1	1	1	1	1	1	3	3	2	2	1	1	2	1	1	1	2	2	1	2	2	1	1	1		1		3	4
5	2	1	3	1	2	2	1	3	2	1	1	2	2	2	4	1	1	1	2	3	2	1	1	3	1	1	3	3	2	3	1	1	1	2	2	2	2	3	2	2	1	1	2	2	1	1	2	2	2
6	2	2	6	2	2	2		3	3			1	1	3	4	1	1			4	2	1	1	1		1	4	2	4	2	1	1	4		1		2	2	2	3	2	3	2	2		2	2	3	3
7	2	2	6	1	2	2	1	2	2	1	1	1	1	1	3	1	1	1	1	1	1	1	1	1	1	1	1	1	1	2	2	1	1	2	1	1	2	1	2	1	1	1	1	2	1	1	1	1	2
8	2	2	0	1	2	1	1	1	1	1	1	1	1	1	2	1	1	1	1	1	1						1	1	1	2	1	1	1		1	1	1	2	2	2	2	2	1	2		2	2	2	2
9	1	2	6	1	2	1	1	1	2			1	1	1	2	1	1	1	1	3	1	1	1	1	1	1	3	1	1	1	1	1	2	3	2	2	2	2	1	1	1	2	2	2		1	1	2	1
10	1	1	7	2	1	2		3	2			1	1	1	3	1	1	1	1	2	2	1		2	1	2	3	2	1	2	2	1	2	2	3	2	2	2	2	2	2	2	1	2		2	2	1	3
11	1	1	7	1	1	2	1	4	3	1		2	1	2	3	1	1	1	1	2	1	1		3		3	3	2	3	5	3	3	4	4	3	3	4	3	4	5	4	2	3	4		3	4	4	3
13	1	2	2	2	2		2	2	2	1		1	2	2	3		1	2	1	2	1	1	1	1		2	2	1	2	2	1	2	1	3		2	1	1	2	3	2	1	1	2		2	2	3	2
14	1	2	5	1	2																				1	1	2	2	1	1	1	1	2	1	2	2	1	2	2	2	1	1	1	2		3	3	3	1
22	1	2	4	2	2	2		2	1			2	2	2	3		1			3	2						3	3	3	3	3	2	2	2	3	2	2	2	2	2	2		2	1		2	2	2	3
12	2	1	1	2	1	3		4	4			2	2	4	4	3	4	3	3	4	3	3		3		4	4	4		3	3	4	4	1	3	4	4	2	2		4	4	3	3	1	4	3	4	5
15	2	1	2	2	2
Total						23	9	32	31	6	4	18	19	25	42	12	16	15	15	31	17	14	6	18	6	22	40	29	27	36	24	23	32	28	27	25	31	30	29	31	28	23	23	30	3	29	28	35	36
Denominator (countA)						12	8	13	13	6	4	13	13	13	13	10	13	11	11	13	11	11	6	10	6	12	14	14	13	14	14	14	14	12	13	13	14	14	14	13	14	13	14	14	3	14	13	14	14
AVERAGE						1.91667	1.125	2.46154	2.38462	1	1	1.38462	1.46154	1.92308	3.23077	1.2	1.23077	1.36364	1.36364	2.38462	1.54545	1.27273	1	1.8	1	1.83333	2.85714	2.07143	2.07692	2.57143	1.71429	1.64286	2.28571	2.33333	2.07692	1.92308	2.21429	2.14286	2.07143	2.38462	2	1.76923	1.64286	2.14286	1	2.07143	2.15385	2.5	2.57143
Average * 20						38.3333	22.5	49.2308	47.6923	20	20	27.6923	29.2308	38.4615	64.6154	24	24.6154	27.2727	27.2727	47.6923	30.9091	25.4545	20	36	20	36.6667	57.1429	41.4286	41.5385	51.4286	34.2857	32.8571	45.7143	46.6667	41.5385	38.4615	44.2857	42.8571	41.4286	47.6923	40	35.3846	32.8571	42.8571	20	41.4286	43.0769	50	51.4286
Quartile ranking						2	1	2	2	1	1	2	2	2	3	1	1	2	2	2	2	2	2	2	1	2	3	2	2	3	2	2	2	2	2	2	2	2	2	2	2	2	2	2	1	2	2	2	3
					Descriptor	LOW	VERY LITTLE	LOW	LOW	VERY LITTLE	VERY LITTLE	LOW	LOW	LOW	MEDIUM	VERY LITTLE	VERY LITTLE	LOW	LOW	LOW	LOW	LOW	LOW	LOW	VERY LITTLE	LOW	MEDIUM	LOW	LOW	MEDIUM	LOW	LOW	LOW	LOW	LOW	LOW	LOW	LOW	LOW	LOW	LOW	LOW	LOW	LOW	VERY LITTLE	LOW	LOW	LOW	MEDIUM
	Quartile Key						x=6	90 removed
	1 to 25			1		Very little (if any)	x=CR	1 removed
	25.1 to 50			2		Low
	50.1 to 75			3		Medium
	75.1 to 100			4		High
			Mean scores by demographic characteristics
					Gender
					Men	1.83333	1	2.33333	2.33333	1	1	1.33333	1.16667	1.5	3	1	1	1	1.16667	2.16667	1.2	1	1	2	1	1.5	2.42857	1.57143	1.71429	2.57143	1.57143	1.42857	2	2.66667	2	1.71429	2.14286	2.42857	2.28571	2.28571	1.71429	1.57143	1.57143	2.42857	1	1.85714	2.14286	2.42857	1.85714
					Women	2	1.33333	2.57143	2.42857	1	1	1.42857	1.71429	2.28571	3.42857	1.4	1.42857	1.8	1.6	2.57143	1.83333	1.5	1	1.66667	1	2.16667	3.28571	2.57143	2.5	2.57143	1.85714	1.85714	2.57143	2	2.16667	2.16667	2.28571	1.85714	1.85714	2.5	2.28571	2	1.71429	1.85714	1	2.28571	2.16667	2.57143	3.28571
					Place of work
					gov off	2	1.25	2.57143	2.42857	1		1.42857	1.42857	1.71429	3.14286	1	1	1.33333	1.16667	2.42857	1.4	1.16667	1	1.8	1	2	3	1.875	2.125	2.75	1.875	1.75	2.375	2.75	2.57143	2	2.25	2.25	2.25	2.625	2	1.57143	1.625	2.25		2.25	2.25	2.5	2.25
					not gov	1.83333	1	2.33333	2.33333	1	1	1.33333	1.5	2.16667	3.33333	1.33333	1.5	1.4	1.6	2.33333	1.66667	1.4	1	1.8	1	1.6	2.66667	2.33333	2	2.33333	1.5	1.5	2.16667	1.5	1.5	1.8	2.16667	2	1.83333	2	2	2	1.66667	2	1	1.83333	2	2.5	3
					Yres worked
					<10yrs	2	1	3	2.6	1	1	1.6	1.6	2.2	3.4	1.4	1.6	1.4	1.6	2.4	1.8	1.4	1	2.4	1	2.2	3.2	2.8	2	3	2	2	2.6	2	2.4	2.4	2.8	2.4	2.2	2.75	2.6	2	2	2.4	1	2.2	2.75	2.8	3.4
					.=10 yrs	1.85714	1.2	2.125	2.25	1	1	1.25	1.375	1.75	3.125	1	1	1.33333	1.16667	2.375	1.33333	1.16667	1	1.2	1	1.57143	2.66667	1.66667	2.11111	2.33333	1.55556	1.44444	2.11111	2.57143	1.875	1.625	1.88889	2	2	2.22222	1.66667	1.625	1.44444	2	1	2	1.88889	2.33333	2.11111
					Age
					<35	2	1	3	2.75	1	1	1.5	1.5	2.25	3.25	1.5	1.75	1.5	1.5	2.25	1.75	1.5	1	2.25	1	2.5	3.25	2.75	2	3	2.25	2.25	3	2	2.5	2.5	3	2.25	2.25	3	3	2.25	2	2.5	1	2.5	3	3	3.75
					>=35	1.875	1.16667	2.22222	2.22222	1	1	1.33333	1.44444	1.77778	3.22222	1	1	1.28571	1.28571	2.44444	1.42857	1.14286	1	1.5	1	1.5	2.7	1.8	2.1	2.4	1.5	1.4	2	2.5	1.88889	1.66667	1.9	2.1	2	2.2	1.6	1.55556	1.5	2	1	1.9	1.9	2.3	2.1
[truncated: 3 more columns]

## Sheet: GRAPH Int benchmark
CODE	INDICATOR	VERY LITTLE	LOW	MEDIUM	HIGH
HIAP1	All government policies are sensitive to nutrition			75
PLATF3	Platforms government and civil society		50
PLATF2	Platforms government and food industry		50
PLATF1	Co-ordination mechanisms (national and local govt)		50
FUND4	Sustainability and impact of diverse sources of funding	25
FUND3	Health promotion agency		50
FUND2	Research funding for obesity & NCD prevention		50
FUND1	Funding for population nutrition promotion		50
MONIT6	Monitoring progress on reducing health inequalities		50
MONIT5	Evaluation of major policies and programmes		50
MONIT4	Monitoring NCD risk factors and prevalence		50
MONIT3	Monitoring using anthropometric measurements		50
MONIT2	Monitoring nutrition status and intakes		50
MONIT1	Monitoring food environments		50
GOVER4	Access to government information		50
GOVER3	Transparency for the public in the development of food policies		50
GOVER2	Use of evidence in food policies		50
GOVER1	Restricting commercial influences on policy development		50
LEAD5	Priorities for reducing health inequalities		50
LEAD4	Comprehensive implementation plan linked to national needs			75
LEAD3	Food-based dietary guidelines implemented		50
LEAD2	Population intake targets established		50
LEAD1	Strong visible political support			75
TRADE2	Protect regulatory capacity - nutrition		50
TRADE1	Health impacts of trade agreements assessed	25
RETAIL2	In-service and in-store availability of healthy foods		50
RETAIL1	Robust local policies & zoning laws on unhealthy outlets fruit and vegetables		50
PROV3	Support and training systems (public sector settings)		50
PROV2	Policies in public settings promote healthy food choices		50
PROV1	Policies in schools / ECEs promote healthy food choices		50
PRICES4	Food-related income-support is for healthy foods		50
PRICES3	Existing food subsidies favour healthy foods		50
PRICES2	Increase taxes on unhealthy foods	25
PRICES1	Reduce taxes on healthy foods	25
PROMO4	Restrict marketing of breastmilk substitutes			75
PROMO3	Restrict promotion of unhealthy foods to children (settings)		50
PROMO2	Restrict promotion of unhealthy foods to children (non broadcast media)		50
PROMO1	Restrict promotion of unhealthy foods to children (broadcast media)		50
LABEL4	Menu board labelling	25
LABEL3	Front of pack labelling	25
LABEL2	Regulatory systems for health & nutrition claims		50
LABEL1	Ingredient lists / nutrient declarations		50
COMP2	Food composition targets - out of home meals	25
COMP1	Food composition targets - processed foods		50

## Sheet: Ratings Dev stage
Original data - Development cycle rankings
						COMP1A	COMP2A	COMP3A	LABEL2A	LABEL3A	LABEL4A	PROMO1A	PRMO2A	PROMO3A	PROMO4A	PRICE1A	PRICE2A	PRICE3A	PRICE4A	PROV1A	PROV2A	PROV3A	RETAIL1A	RETAIL2A	TRADE1A	TRADE2A	LEAD1A	LEAD2A	LEAD3A	LEAD4A	LEAD CRA	GOVER1A	GOVER2A	GOVER3A	GOVER4A	MONT1A	MONT2A	MONT3A	MONT4A	MONT CR1A	MONTCR2A	FUND1A	FUND2A	FUND3A	FUND CR1A	PLATF1A	PLATF2A	PLATF3A	HIAP1A
code	Qposition	Qyearsworked	QMonmthsworked	Qgender	Qage	Q1cp1	Q2p1	Q3	Q5	Q7	Q8a	Q9a	Q10a	Q11a	Q12a	Q13a	Q14a	Q15a	Q16a	Q16ab	Q17a	Q18a	Q19a	Q20a	Q21a	Q22a	Q23a	Q24a	Q25a	Q26a	Q27a	Q28a	Q29a	Q30a	Q31a	Q32a	Q33a	Q34a	Q35a	Q36a	Q37a	Q38a	Q39a	Q40a	Q41a	Q42a	Q43a	Q44a	Q45a
1	1	13	3	1	2	3	5	3	4	5	5	1	1	3	4	5	1	1	1	3	5	1	5	5	5	2	3	1	3	4	2	2	3	4	2	1	3	4	3	3	2	2	1	3	5	2	2	3	2
2	1	22	0	2	2	2	5	2	3	5	5	2	2	1	3	3	3	3	3	3	5	3	5	3	5	3	3	3	3	3	3	3	3	3	3	2	2	1	1	3	3	1	3	3	5	2	1	3	2
4	2	9	4	2	1	5	5	1	3	5	5	1	1	2	3	1	2	1	1	1	1	2	1	5	5	2	2	3	4	3	2	3	3	4	3	3	3	3	3	4	4	1	3	3	5	1	5	4	3
5	2	2	3	1	2	3	5	3	3	5	5	1	1	2	3	1	1	1	2	3	1	3	5	2	5	2	3	3	1	2	1	1	1	2	2	1	2	3	1	2	1	1	1	1	5	1	1	1	2
6	3	12	6	2	2	3	5	3	3	5	5	1	3	3	3	5	1	5	5	3	3	3	3	3	5	3	3	3	3	3	3	3	3	5	3	5	3	3	3	3	3	3	3	3	5	3	3	3	3
7	2	15	6	1	3	3	5	3	2	5	5	3	2	2	3	1	2	1	1	3	1	1	5	1	1	2	3	2	3	3	2	2	1	2	2	2	2	1	3	1	1	1	1	2	1	2	1	1	2
8	3	30	0	1	3	5	5	1	1	1	1	1	1	1	1	1	1	5	5	1	5	1	5	5	5	5	1	1	1	1	5	1	1	5	1	1	1	2	1	2	1	2	1	2	5	2	2	2	1
9	1	27	6	1	3	1	1	1	2	5	5	1	1	1	3	1	1	1	1	3	1	1	1	1	1	1	3	1	2	2	1	1	2	3	3	3	3	3	1	3	1	3	1	3	5	2	1	3	1
10	1	2	7	2	1	3	5	4	4	5	5	5	5	2	1	5	2	4	5	3	3	3	5	3	5	3	3	2	2	3	3	1	3	3	3	2	3	3	3	3	3	3	3	3	5	3	3	3	3
11	1	5	7	1	1	3	1	3	3	1	5	3	1	2	3	1	1	1	1	3	1	3	5	3	5	3	3	3	3	4	3	3	4	4	3	3	4	3	4	4	4	3	3	4	5	3	3	3	4
13	1	12	2	2	2	5	2	3	3	1	5	2	2	2	3	5	1	3	2	3	1	1	1	1	5	2	3	1	3	3	2	1	1	3	5	2	2	2	3	3	2	1	1	3	5	2	2	3	3
14	1	11	5	1	3	5	5	5	5	5	5	5	5	5	5	5	5	5	5	5	5	5	5	5	1	1	3	3	3	3	3	3	3	3	3	3	3	3	3	3	3	3	3	3	5	3	3	3	3
22	1	13	4	2	2	3	5	3	4	5	5	3	2	2	3	5	1	5	5	3	2	5	5	5	5	5	3	2	2	3	2	3	3	3	3	3	3	3	3	3	2	5	3	3	5	2	2	3	3
12	2	2	1	2	1	2	5	3	3	5	5	3	3	3	3	3	3	2	2	3	3	3	5	3	CR	3	4	2	5	4	3	2	2	1	3	4	3	3	1	5	2	3	3	4	1	3	3	3	4
15	2	3	2	2	2
Working data - (Values x=5 removed) - Development cycle rankings									Categorized Qposition into Govt=1 and Non gov=2; Qyrs worked into < 10=1, 10-20=2, >20=3
						COMP1A	COMP2A	LABEL1A	LABEL2A	LABEL3A	LABEL4A	PROMO1A	PRMO2A	PROMO3A	PROMO4A	PRICE1A	PRICE2A	PRICE3A	PRICE4A	PROV1A	PROV2A	PROV3A	RETAIL1A	RETAIL2A	TRADE1A	TRADE2A	LEAD1A	LEAD2A	LEAD3A	LEAD4A	LEAD CRA	GOVER1A	GOVER2A	GOVER3A	GOVER4A	MONT1A	MONT2A	MONT3A	MONT4A	MONT CR1A	MONTCR2A	FUND1A	FUND2A	FUND3A	FUND CR1A	PLATF1A	PLATF2A	PLATF3A	HIAP1A
code	Qposition	Qyearsworked	QMonmthsworked	Qgender	Qage	Q1cp1	Q2p1	Q3	Q5	Q7	Q8a	Q9a	Q10a	Q11a	Q12a	Q13a	Q14a	Q15a	Q16a	Q16ab	Q17a	Q18a	Q19a	Q20a	Q21a	Q22a	Q23a	Q24a	Q25a	Q26a	Q27a	Q28a	Q29a	Q30a	Q31a	Q32a	Q33a	Q34a	Q35a	Q36a	Q37a	Q38a	Q39a	Q40a	Q41a	Q42a	Q43a	Q44a	Q45a
1	1	2	3	1	2	3		3	4			1	1	3	4		1	1	1	3		1				2	3	1	3	4	2	2	3	4	2	1	3	4	3	3	2	2	1	3		2	2	3	2
2	1	2	0	2	2	2		2	3			2	2	1	3	3	3	3	3	3		3		3		3	3	3	3	3	3	3	3	3	3	2	2	1	1	3	3	1	3	3		2	1	3	2
4	2	1	4	2	1			1	3			1	1	2	3	1	2	1	1	1	1	2	1			2	2	3	4	3	2	3	3	4	3	3	3	3	3	4	4	1	3	3		1		4	3
5	2	1	3	1	2	3		3	3			1	1	2	3	1	1	1	2	3	1	3		2		2	3	3	1	2	1	1	1	2	2	1	2	3	1	2	1	1	1	1		1	1	1	2
6	2	2	6	2	2	3		3	3			1	3	3	3		1			3	3	3	3	3		3	3	3	3	3	3	3	3		3		3	3	3	3	3	3	3	3		3	3	3	3
7	2	2	6	1	2	3		3	2			3	2	2	3	1	2	1	1	3	1	1		1	1	2	3	2	3	3	2	2	1	2	2	2	2	1	3	1	1	1	1	2	1	2	1	1	2
8	2	2	0	1	2			1	1	1	1	1	1	1	1	1	1			1		1					1	1	1	1		1	1		1	1	1	2	1	2	1	2	1	2		2	2	2	1
9	1	2	6	1	2	1	1	1	2			1	1	1	3	1	1	1	1	3	1	1	1	1	1	1	3	1	2	2	1	1	2	3	3	3	3	3	1	3	1	3	1	3		2	1	3	1
10	1	1	7	2	1	3		4	4					2	1		2	4		3	3	3		3		3	3	2	2	3	3	1	3	3	3	2	3	3	3	3	3	3	3	3		3	3	3	3
11	1	1	7	1	1	3	1	3	3	1		3	1	2	3	1	1	1	1	3	1	3		3		3	3	3	3	4	3	3	4	4	3	3	4	3	4	4	4	3	3	4		3	3	3	4
13	1	2	2	2	2		2	3	3	1		2	2	2	3		1	3	2	3	1	1	1	1		2	3	1	3	3	2	1	1	3		2	2	2	3	3	2	1	1	3		2	2	3	3
14	1	2	5	1	2																				1	1	3	3	3	3	3	3	3	3	3	3	3	3	3	3	3	3	3	3		3	3	3	3
22	1	2	4	2	2	3		3	4			3	2	2	3		1			3	2						3	2	2	3	2	3	3	3	3	3	3	3	3	3	2		3	3		2	2	3	3
12	2	1	1	2	1	2		3	3			3	3	3	3	3	3	2	2	3	3	3		3		3	4	2		4	3	2	2	1	3	4	3	3	1		2	3	3	4	1	3	3	3	4
15	2	1	2	2	2
Total						26	4	33	38	3	1	22	20	26	36	12	20	18	14	35	17	25	6	20	3	27	40	30	33	41	30	29	33	35	34	30	37	37	33	37	32	27	30	40	2	31	27	38	36
Denominator (CountA)						10	3	13	13	3	1	12	12	13	13	8	13	10	9	13	10	12	4	9	3	12	14	14	13	14	13	14	14	12	13	13	14	14	14	13	14	13	14	14	2	14	13	14	14
AVERAGE						2.6	1.33333	2.53846	2.92308	1	1	1.83333	1.66667	2	2.76923	1.5	1.53846	1.8	1.55556	2.69231	1.7	2.08333	1.5	2.22222	1	2.25	2.85714	2.14286	2.53846	2.92857	2.30769	2.07143	2.35714	2.91667	2.61538	2.30769	2.64286	2.64286	2.35714	2.84615	2.28571	2.07692	2.14286	2.85714	1	2.21429	2.07692	2.71429	2.57143
AVERAGE * 25						65	33.3333	63.4615	73.0769	25	25	45.8333	41.6667	50	69.2308	37.5	38.4615	45	38.8889	67.3077	42.5	52.0833	37.5	55.5556	25	56.25	71.4286	53.5714	63.4615	73.2143	57.6923	51.7857	58.9286	72.9167	65.3846	57.6923	66.0714	66.0714	58.9286	71.1538	57.1429	51.9231	53.5714	71.4286	25	55.3571	51.9231	67.8571	64.2857
Final Quartile Rank						3	2	3	3	1	1	2	2	2	3	2	2	2	2	3	2	3	2	3	2	3	3	3	3	3	3	3	3	3	3	3	3	3	3	3	3	3	3	3	1	3	3	3	3
Rounded average (to compare)						2.6	1.33333	2.53846	2.92308	1	1	1.83333	1.66667	2	2.76923	1.5	1.53846	1.8	1.55556	2.69231	1.7	2.08333	1.5	2.22222	1	2.25	2.85714	2.14286	2.53846	2.92857	2.30769	2.07143	2.35714	2.91667	2.61538	2.30769	2.64286	2.64286	2.35714	2.84615	2.28571	2.07692	2.14286	2.85714	1	2.21429	2.07692	2.71429	2.57143
					DESCRIPTOR	implementation	initiation	implementation	implementation	initiation	initiation	development	development	development	implementation	development	development	development	development	implementation	development	development	development	development	initiation	development	implementation	development	implementation	implementation	development	development	development	implementation	implementation	development	implementation	implementation	development	implementation	development	development	development	implementation	initiation	development	development	implementation	implementation
	1 to 25		1		initiation
	25.1 to 50		2		development	x=5	118 removed
	50.1 to 75		3		implementation	x=CR	1 removed
	75.1 to 100		4		evaluation
	75 to 100		4
					Mean scores by demographic characteristics
					Gender
					Men	2.6	1	2.33333	2.5	1	1	1.66667	1.16667	1.83333	2.83333	1	1.16667	1	1.2	2.66667	1	1.66667	1	1.75	1	1.83333	2.71429	2	2.28571	2.71429	2	1.85714	2.14286	3	2.28571	2	2.57143	2.71429	2.28571	2.57143	1.85714	2.14286	1.57143	2.57143	1	2.14286	1.85714	2.28571	2.14286
					Women	2.6	2	2.71429	3.28571	1		2	2.16667	2.14286	2.71429	2.33333	1.85714	2.6	2	2.71429	2.16667	2.5	1.66667	2.6		2.66667	3	2.28571	2.83333	3.14286	2.57143	2.28571	2.57143	2.83333	3	2.66667	2.71429	2.57143	2.42857	3.16667	2.71429	2	2.71429	3.14286	1	2.28571	2.33333	3.14286	3
					Place of work
					Govt	2.5	1.33333	2.71429	3.28571	1		2	1.5	1.85714	2.85714	1.66667	1.42857	2.16667	1.6	3	1.6	2	1	2.2	1	2.14286	3	2	2.625	3.125	2.375	2.125	2.75	3.25	2.85714	2.375	2.875	2.75	2.625	3.125	2.5	2.28571	2.25	3.125		2.375	2.125	3	2.625
					Not govt	2.75		2.33333	2.5	1	1	1.66667	1.83333	2.16667	2.66667	1.4	1.66667	1.25	1.5	2.33333	1.8	2.16667	2	2.25	1	2.4	2.66667	2.33333	2.4	2.66667	2.2	2	1.83333	2.25	2.33333	2.2	2.33333	2.5	2	2.4	2	1.83333	2	2.5	1	2	2	2.33333	2.5
					Years worked
					<10	2.75	1	2.8	3.2	1		2	1.5	2.2	2.6	1.5	1.8	1.8	1.5	2.6	1.8	2.8	1	2.75		2.6	3	2.6	2.5	3.2	2.4	2	2.6	2.8	2.8	2.6	3	3	2.4	3.25	2.8	2.2	2.6	3	1	2.2	2.5	2.8	3.2
					>=10yrs	2.5	1.5	2.375	2.75	1		1.75	1.75	1.875	2.875	1.5	1.375	1.8	1.6	2.75	1.6	1.57143	1.66667	1.8	1	2	2.77778	1.88889	2.55556	2.77778	2.25	2.11111	2.22222	3	2.5	2.125	2.44444	2.44444	2.33333	2.66667	2	2	1.88889	2.77778	1	2.22222	1.88889	2.66667	2.22222
					Age
					<35	2.66667	1	2.75	3.25	1		2.33333	1.66667	2.25	2.5	1.66667	2	2	1.33333	2.5	2	2.75	1	3		2.75	3	2.5	3	3.5	2.75	2.25	3	3	3	3	3.25	3	2.75	3.66667	3.25	2.5	3	3.5	1	2.5	3	3.25	3.5
					>=35 years	2.57143	1.5	2.44444	2.77778	1		1.66667	1.66667	1.88889	2.88889	1.4	1.33333	1.66667	1.66667	2.77778	1.5	1.75	1.66667	1.83333		2	2.8	2	2.4	2.7	2.11111	2	2.1	2.875	2.44444	2	2.4	2.5	2.2	2.6	1.9	1.88889	1.8	2.6	1	2.1	1.8	2.5	2.2
[truncated: 3 more columns]

## Sheet: GRAPH Dev stage
CODE	INDICATOR	Initiation	In development	Implementation	Evaluation
HIAP1	All government policies are sensitive to nutrition			75
PLATF3	Platforms government and civil society			75
PLATF2	Platforms government and food industry		50
PLATF1	Co-ordination mechanisms (national and local govt)		50
FUND4	Sustainability and impact of diverse sources of funding	25
FUND3	Health promotion agency			75
FUND2	Research funding for obesity & NCD prevention		50
FUND1	Funding for population nutrition promotion		50
MONIT6	Monitoring progress on reducing health inequalities		50
MONIT5	Evaluation of major policies and programmes			75
MONIT4	Monitoring of NCD risk factors and prevalence		50
MONIT3	Monitoring using anthropometric measurements			75
MONIT2	Monitoring of nutrition status and intakes			75
MONIT1	Monitoring o food environments		50
GOVER4	Access to government information			75
GOVER3	Transparency for the public in the development of food policies			75
GOVER2	Use of evidence in food policies		50
GOVER1	Restrict commercial influences on policy development		50
LEAD5	Priorities for reducing health inequalities		50
LEAD4	Comprehensive implementation plan linked to national needs			75
LEAD3	Food-based dietary guidelines implemented			75
LEAD2	Population intake targets established		50
LEAD1	Strong visible political support			75
TRADE2	Protect regulatory capacity - nutrition		50
TRADE1	Health impacts of trade agreements assessed	25
RETAIL2	In-service and in-store availability of healthy foods		50
RETAIL1	Robust local policies & zoning laws on unhealthy outlets fruit and vegetables		50
PROV3	Support and training systems (public sector settings)		50
PROV2	Policies in public settings promote healthy food choices		50
PROV1	Policies in schools / ECEs promote healthy food choices			75
PRICES4	Food-related income-support is for healthy foods		50
PRICES3	Existing food subsidies favour healthy foods		50
PRICES2	Increase taxes on unhealthy foods		50
PRICES1	Reduce taxes on healthy foods		50
PROMO4	Restrict marketing of breastmilk substitutes			75
PROMO3	Restrict promotion of unhealthy foods to children (settings)		50
PROMO2	Restrict promotion of unhealthy foods to children (non broadcast media)		50
PROMO1	Restrict promotion of unhealthy foods to children (broadcast media)		50
LABEL4	Menu board labelling	25
LABEL3	Front of pack labelling	25
LABEL2	Regulatory systems for health & nutrition claims			75
LABEL1	Ingredient lists / nutrient declarations			75
COMP2	Food composition targets - out of home meals	25
COMP1	Food composition targets - processed foods			75

## Sheet: Prioritn COMBINED FINAL
Table of all final recommendations categorised by domain and by importance and feasibility
Domain	Label	Action		Importance	Feasibility
Leadership	LEAD-a	Food and food safety, a system thinking approach anchored on SDGs and other sustainable diets and healthy and diverse consumption (SDG12) should be incorporated in Kenya’s food policy going forward.	6	6.53333	8.85714
Food Promotion	PROMO	On advertising and marketing, there is need for a policy framework of engagement with commercial processed food products to ensure regulation and standards that should be enforced and punitive measures legislated	15	6.53333	8.07143
Food Labelling	LABEL-a	Trans fats: this is great cause of [concern] for NCDs and foremost policy should include FAO/WHO and other international best practices, which is to eliminate trans fats and where some percentage is included to label and issue “traffic lights” warning	23	7.46667	10.1429
Food Prices	PRICES-a	There is need to increase taxes on products and restaurants that sell fast foods to increase their prices. Currently they have the cheapest prices, e.g., soda is very cheap.	22	8.93333	14.6429
Food Composition	COMP	Food standards for processed foods should guide the energy, density for different target groups. This should be accompanied with serving guidelines	8	9.13333	8.35714
Food Prices	PRICES-b	Offer tax relief or reduction to farmers & traders of healthy foods especially fruits and vegetables; Tax policies should be established to favour production and consumption of healthy foods and discourage unhealthy foods	14	9.2	11.2143
Health in all policies	HIAP	Integration of health and nutrition in all stages of planning and budgeting to high impact nutrition including mainstreaming of nutrition in health systems	11	9.53333	11.6429
Trade and investment	TRADE	Have a proper trade policy that targets risk assessments, food safety, hygiene and percentages of sodium, fats, trans fats, etc that will ensure importation of health foods related to NCDs.	9	9.73333	12.1429
Food provision	PROV	Make it a government policy to provide a health food such as legumes, fruits and vegetables in government-funded food programs	13	10	12.7857
Food labelling	LABEL-b	Food labelling should be standardized and explicit to nutrition profile of the processed food	7	10.2	9.21429
Leadership	LEAD-b	Ensure that existing policies that cover nutritional issues and risk assessments on health foods based on NCDs are properly implemented and enforced by government	4	10.9333	7.57143
Platforms for interaction	PLATF-a	Technical working groups to look into the gaps, set up by government to include experts from different fields eg agriculture, nutrition, health, et al	20	10.9333	8.85714
Food Prices	PRICES-c	Policies on capacity building which enables many people produce more healthy food thus reducing their prices due to high produce	16	11.1333	14.7857
Funding and resources	FUND-a	Encourage evidence-informed policymaking and budgeting, and therefore the requisite research should be supported and funded at national and county level	3	12.0667	12.4286
Governance	GOVER-a	Increasing Parliamentary capability and interest in healthy eating practices related to reducing NCDs	10	12.4	11.4286
Monitoring	MONIT	Development of NCD M&E Framework for Kenya	2	13.2	13.9286
Food promotion	PROMO	Public Education Campaign	17	13.4667	8.64286
Funding and resources	FUND-b	Regular research funding that cuts across the country’s population by categorizing age, gender, etc should done frequently for purposes of implementing action plans to curb the arising issues on healthy foods based on NCDs	18	14.7333	13.3571
Funding and resources	FUND-c	The government should invest more funds in food environment infrastructure [domains 8-13]	21	14.9333	13.0714
OTHER - Food safety	SAFET	Review and enhance existing food safety measures.	19	15.6	15.3571
Platforms for interaction	PLATF-b	Intra-departmental working arrangements to be developed	12	16.6	14
Governance	GOVER-b	Development of accountability framework for government policy makers.	1	18.3333	16.3571
Platforms for interaction	PLATF-c	Ensuring meaningful participation of underserved communities throughout the policymaking and feedback process	5	20	14.5714

## Sheet:  codes
	Rating
name	label::English
note0	Benchmarking the level of implementation of policies and strategies for creating healthy food environments in Kenya. An International Network for Food and Obesity/Non-Communicable Diseases Research, Monitoring and Action Support (INFORMAS) healthy food environment policy index (Food-EPI) assessment
code	Enter your registration code
Qposition	1. Please indicate the best representation of your current position:
Qyearsworked	Years
QMonmthsworked	Months
Qgender	Gender
Qage	Age range
Q1cp1	Q1. Based on this evidence, at which stage do you think that government policy action is in Kenya?
Q1p2	Q2. Based on this evidence, how would you rate the degree of government policy action in relation to international best practice?
comp2
notec2	COMP 2: Food composition targets/standards have been established by the government for out-of-home meals in food service outlets (such as fast food joints, food kiosks, check-check joints, restaurants, and other local food vendors) for the content of the nutrients of concern in certain foods or food groups if they are major contributors to population intakes of these nutrients of concern (e.g. tr…
Q2p1	Q1. Based on this evidence, at which stage do you think that government policy action is in Kenya?
Q2p2	Q2. Based on this evidence, how would you rate the degree of government policy action in relation to international best practice?
Group2	2. FOOD LABELLING
note4	2. FOOD LABELLING There is a regulatory system implemented by the government for consumer-oriented labelling on food packaging and menu boards in food outlets to enable consumers to easily make informed food choices and to prevent misleading claims
label1
note5	LABEL1: Ingredient lists and nutrient declarations in line with Codex recommendations are present on the labels of packaged foods.
Q3	Q1. Based on this evidence, at which stage do you think that government policy action is in Kenya?
Q4	Q2. Based on this evidence, how would you rate the degree of government policy action in relation to international best practice?
label2
note6	LABEL2: Robust, evidence-based regulatory systems are in place for approving/reviewing claims on foods, so that consumers are protected against unsubstantiated and misleading nutrition and health claims.
Q5	Q1. Based on this evidence, at which stage do you think that government policy action is in Kenya?
Q6	Q2. Based on this evidence, how would you rate the degree of government policy action in relation to international best practice?
label3
note7	LABEL3: A single, consistent, interpretive, evidence-informed front-of-pack supplementary nutrition information system, which readily allows consumers to assess a product’s healthiness, is applied to packaged foods.
Q7	Q1. Based on this evidence, at which stage do you think that government policy action is in Kenya?
Q8	Q2. Based on this evidence, how would you rate the degree of government policy action in relation to international best practice?
label4
note8	LABEL4: A consistent, single, simple, clearly-visible system of labelling the menu boards of quick service restaurants (i.e. fast food chains) is applied by the government, which allows consumers to interpret the nutrient quality and energy content of foods and meals on sale.
Q8a	Q1. Based on this evidence, at which stage do you think that government policy action is in Kenya?
Q8b	Q2. Based on this evidence, how would you rate the degree of government policy action in relation to international best practice?
Group3	3. FOOD PROMOTION
notegroup3	3. FOOD PROMOTION There is a comprehensive policy implemented by the government to reduce the impact (exposure and power) of promotion of unhealthy foods to or for children across all media
Group9
note9	PROMO1: Effective policies are implemented by the government to restrict exposure and power of promotion of unhealthy foods to or for children through broadcast media (TV, radio).
Q9a	Q1. Based on this evidence, at which stage do you think that government policy action is in Kenya?
Q9b	Q2. Based on this evidence, how would you rate the degree of government policy action in relation to international best practice?
Group10
note10	PROMO2: Effective policies are implemented by the government to restrict exposure and power of promotion of unhealthy foods to or for children through non-broadcast media (e.g. Internet, social media, food packaging, sponsorship, religious events, outdoor advertising including around schools).
Q10a	Q1. Based on this evidence, at which stage do you think that government policy action is in Kenya?
Q10b	Q2. Based on this evidence, how would you rate the degree of government policy action in relation to international best practice?
Group11
note11	PROMO3: Effective policies are implemented by the government to ensure that unhealthy foods are not commercially promoted to or for children in settings where children gather (e.g. preschools, schools, sport and cultural events).
Q11a	Q1. Based on this evidence, at which stage do you think that government policy action is in Kenya?
Q11b	Q2. Based on this evidence, how would you rate the degree of government policy action in relation to international best practice?
Group12
note12	PROMO4: Effective policies are implemented by the government to restrict the marketing of breast milk substitutes.
Q12a	Q1. Based on this evidence, at which stage do you think that government policy action is in Kenya?
Q12b	Q2. Based on this evidence, how would you rate the degree of government policy action in relation to international best practice?
Group4	4. FOOD PRICES:
notegroup4	4. FOOD PRICES: Food pricing policies (e.g., taxes and subsidies) are aligned with health outcomes by helping to make healthy eating choices easier and cheaper
Group13
note13	PRICES1: Taxes or levies on healthy foods are minimised to encourage healthy food choices where possible (e.g. low or no sales tax, excise, value-added or import duties on fruit and vegetables).
Q13a	Q1. Based on this evidence, at which stage do you think that government policy action is in Kenya?
Q13b	Q2. Based on this evidence, how would you rate the degree of government policy action in relation to international best practice?
Group14
note14	PRICES2: Taxes or levies on unhealthy foods (e.g. sugar-sweetened beverages, foods high in nutrients of concern) are in place and increase the retail prices of these foods by at least 10% to discourage unhealthy food choices where possible, and these taxes are reinvested to improve population health.
Q14a	Q1. Based on this evidence, at which stage do you think that government policy action is in Kenya?
Q14b	Q2. Based on this evidence, how would you rate the degree of government policy action in relation to international best practice?
Group15
note15	PRICES3: The intent of existing subsidies on foods, including infrastructure funding support (e.g. research and development, supporting markets or transport systems), is to favour healthy rather than unhealthy foods.
Q15a	Q1. Based on this evidence, at which stage do you think that government policy action is in Kenya?
Q15b	Q2. Based on this evidence, how would you rate the degree of government policy action in relation to international best practice?
Group16
note16	PRICES4: The government ensures that food-related income support programs are for healthy foods.
Q16a	Q1. Based on this evidence, at which stage do you think that government policy action is in Kenya?
Q16b	Q2. Based on this evidence, how would you rate the degree of government policy action in relation to international best practice?
Group5	5. FOOD PROVISION:
notegroup5	5. FOOD PROVISION: The government ensures that there are healthy food service policies implemented in government-funded settings to ensure that food provision encourages healthy food choices
Group16b
note16b	PROV1: The government ensures that there are clear, consistent policies (including nutrition standards) implemented in schools and early childhood education services for food service activities (canteens, food at events, fundraising, promotions, vending machines etc.) to provide and promote healthy food choices.
Q16ab	Q1. Based on this evidence, at which stage do you think that government policy action is in Kenya?
Q16bb	Q2. Based on this evidence, how would you rate the degree of government policy action in relation to international best practice?
Group17
note17	PROV2: The government ensures that there are clear, consistent policies in other public sector settings for food service activities (canteens, hospitals, clinics, food at events, fundraising, promotions, vending machines, public procurement standards etc.) to provide and promote healthy food choices.
Q17a	Q1. Based on this evidence, at which stage do you think that government policy action is in Kenya?
Q17b	Q2. Based on this evidence, how would you rate the degree of government policy action in relation to international best practice?
Group18
note18	PROV3: The Government ensures that there are good supports and training systems to help schools and other public sector organisations and their caterers meet the healthy food service policies and guidelines.
Q18a	Q1. Based on this evidence, at which stage do you think that government policy action is in Kenya?
Q18b	Q2. Based on this evidence, how would you rate the degree of government policy action in relation to international best practice?
Group6	6. FOOD IN RETAIL
notegroup6	6. FOOD IN RETAIL: The government has the power to implement policies and programs to support the availability of healthy foods and limit the availability of unhealthy foods in communities (outlet density and locations) and in-store (product placement)
Group19
note19	RETAIL1: Zoning laws and policies are robust enough and are being used, where needed, by local governments to place limits on the density or placement of quick serve restaurants or other outlets selling mainly unhealthy foods in communities, and to encourage the availability of outlets selling healthy options such as fresh fruit and vegetables.
Q19a	Q1. Based on this evidence, at which stage do you think that government policy action is in Kenya?
Q19b	Q2. Based on this evidence, how would you rate the degree of government policy action in relation to international best practice?
Group20
note20	RETAIL2: The Government ensures existing support systems are in place to encourage food stores and food service outlets to promote the availability of healthy foods and to limit the promotion and availability of unhealthy foods.
Q20a	Q1. Based on this evidence, at which stage do you think that government policy action is in Kenya?
Q20b	Q2. Based on this evidence, how would you rate the degree of government policy action in relation to international best practice?
Group7	7. FOOD TRADE AND INVESTMENT:
notegroup7	7. FOOD TRADE AND INVESTMENT: The government ensures that trade and investment agreements protect the capacity of government to make decisions, , favour healthy food environments, and are linked with domestic health and agricultural policies in ways that are consistent with health objectives, and do not promote unhealthy food environments
Group21
note21	TRADE1: The Government undertakes risk impact assessments before and during the negotiation of trade and investment agreements, to identify, evaluate and minimise the direct and indirect negative impacts of such agreements on population nutrition and health
Q21a	Q1. Based on this evidence, at which stage do you think that government policy action is in Kenya?
Q21b	Q2. Based on this evidence, how would you rate the degree of government policy action in relation to international best practice?
Group22
note22	TRADE2: The government adopts measures to manage investment and protect their regulatory capacity with respect to public health nutrition.
Q22a	Q1. Based on this evidence, at which stage do you think that government policy action is in Kenya?
Q22b	Q2. Based on this evidence, how would you rate the degree of government policy action in relation to international best practice?
Group8	8. LEADERSHIP:
notegroup8	8. LEADERSHIP: The political leadership ensures that there is strong support for the vision, planning, communication, implementation and evaluation of policies and actions to create healthy food environments, improve population nutrition, and reduce diet-related inequalities
Group23
note23	LEAD1: There is strong, visible, political support (at the Head of Government/Cabinet level) for improving food environments, population nutrition, diet-related NCDs and their related inequalities.
Q23a	Q1. Based on this evidence, at which stage do you think that government policy action is in Kenya?
Q23b	Q2. Based on this evidence, how would you rate the degree of government policy action in relation to international best practice?
Group24
note24	LEAD2: Clear population intake targets have been established by the government for the nutrients of concern to meet WHO and national recommended dietary intake levels.
Q24a	Q1. Based on this evidence, at which stage do you think that government policy action is in Kenya?
Q24b	Q2. Based on this evidence, how would you rate the degree of government policy action in relation to international best practice?
Group25
note25	LEAD3: Clear, interpretive, evidence-informed food-based dietary guidelines have been established and implemented.
Q25a	Q1. Based on this evidence, at which stage do you think that government policy action is in Kenya?
Q25b	Q2. Based on this evidence, how would you rate the degree of government policy action in relation to international best practice?
Group26
note26	LEAD4: There is a comprehensive, transparent, up-to-date and government-owned implementation plan, linked to national needs and priorities, to improve food environments, reduce the intake of the nutrients of concern to meet WHO and national recommended dietary intake levels, and reduce diet-related NCDs.
Q26a	Q1. Based on this evidence, at which stage do you think that government policy action is in Kenya?
Q26b	Q2. Based on this evidence, how would you rate the degree of government policy action in relation to international best practice?
Group27	LEAD5
note27	LEAD5: Government priorities have been established to reduce inequalities or protect vulnerable populations in relation to diet, nutrition, obesity and NCDs.
Q27a	Q1. Based on this evidence, at which stage do you think that government policy action is in Kenya?
Q27b	Q2. Based on this evidence, how would you rate the degree of government policy action in relation to international best practice?
Group9b	9. GOVERNANCE:
notegroup9b	9. GOVERNANCE: Governments have structures in place to ensure transparency and accountability, and encourage broad community participation and inclusion when formulating and implementing policies and actions to create healthy food environments, improve population nutrition, and reduce diet-related inequalities.
Group28
note28	GOVER1: There are robust procedures to restrict commercial influences on the development of policies related to food environments where they have conflicts of interest with improving population nutrition.
Q28a	Q1. Based on this evidence, at which stage do you think that government policy action is in Kenya?
Q28b	Q2. Based on this evidence, how would you rate the degree of government policy action in relation to international best practice?
Group29
note29	GOVER2: Policies and procedures are implemented for using evidence in the development of food policies.
Q29a	Q1. Based on this evidence, at which stage do you think that government policy action is in Kenya?
Q29b	Q2. Based on this evidence, how would you rate the degree of government policy action in relation to international best practice?
Group30
note30	GOVER3: Policies and procedures are implemented for ensuring transparency in the development of food policies.
Q30a	Q1. Based on this evidence, at which stage do you think that government policy action is in Kenya?
Q30b	Q2. Based on this evidence, how would you rate the degree of government policy action in relation to international best practice?
Group31
note31	GOVER4: The government ensures access to comprehensive nutrition information and key documents (e.g. budget documents, annual performance reviews and health indicators) for the public.
Q31a	Q1. Based on this evidence, at which stage do you think that government policy action is in Kenya?
Q31b	Q2. Based on this evidence, how would you rate the degree of government policy action in relation to international best practice?
Group10b	10. MONITORING AND EVALUATION:
notegroup10b	10. MONITORING AND EVALUATION: The government’s monitoring and evaluation systems (surveillance, evaluation, research and reporting) are comprehensive and regular enough to assess the status of food environments, population nutrition and diet-related NCDs and their inequalities, and to measure progress on achieving the goals of nutrition and health plans
Group32
note32	MONIT1: Monitoring systems, implemented by the government, are in place to regularly monitor food environments (especially for food composition for nutrients of concern, food promotion to children, and nutritional quality of food in schools and other public sector settings), against codes/guidelines/standards/targets.
Q32a	Q1. Based on this evidence, at which stage do you think that government policy action is in Kenya?
Q32b	Q2. Based on this evidence, how would you rate the degree of government policy action in relation to international best practice?
Group33
note33	MONIT2: There is regular monitoring of adult and childhood nutrition status and population intakes against specified intake targets or recommended daily intake levels.
Q33a	Q1. Based on this evidence, at which stage do you think that government policy action is in Kenya?
Q33b	Q2. Based on this evidence, how would you rate the degree of government policy action in relation to international best practice?
Group34
note34	MONIT3: There is regular monitoring of adult and childhood overweight and obesity prevalence using anthropometric measurements.
Q34a	Q1. Based on this evidence, at which stage do you think that government policy action is in Kenya?
Q34b	Q2. Based on this evidence, how would you rate the degree of government policy action in relation to international best practice?
Group35
note35	MONIT4: There is regular monitoring of the prevalence of NCD risk factors and occurrence rates (e.g. prevalence, incidence, mortality) for the main diet-related NCDs.
Q35a	Q1. Based on this evidence, at which stage do you think that government policy action is in Kenya?
Q35b	Q2. Based on this evidence, how would you rate the degree of government policy action in relation to international best practice?
Group36
note36	MONIT5: There is sufficient evaluation of major programs and policies to assess effectiveness and contribution to achieving the goals of the nutrition and health plans.
Q36a	Q1. Based on this evidence, at which stage do you think that government policy action is in Kenya?
Q36b	Q2. Based on this evidence, how would you rate the degree of government policy action in relation to international best practice?
Group37
note37	MONIT6: Progress towards reducing health inequalities or health impacts in vulnerable populations and societal and economic determinants of health are regularly monitored.
Q37a	Q1. Based on this evidence, at which stage do you think that government policy action is in Kenya?
Q37b	Q2. Based on this evidence, how would you rate the degree of government policy action in relation to international best practice?
Group11b	11. FUNDING AND RESOURCES:
notegroup11b	11. FUNDING AND RESOURCES: Sufficient funding is invested in ‘Population Nutrition Promotion’ (as estimated from the investments in population promotion of healthy eating and healthy food environments for the prevention of obesity and diet-related NCDs) to create healthy food environments, improved population nutrition, reductions in obesity, diet-related NCDs and their related inequalities.
Group38
note38	FUND1: Funding for the promotion of healthy eating and healthy food environments, as a proportion of total health spending and/or in relation to the diet-related NCD burden is sufficient to reduce obesity and diet-related NCDs.
Q38a	Q1. Based on this evidence, at which stage do you think that government policy action is in Kenya?
Q38b	Q2. Based on this evidence, how would you rate the degree of government policy action in relation to international best practice?
Group39
note39	FUND2: Government funded research is targeted at improving food environments, reducing obesity, NCDs and their related inequalities.
Q39a	Q1. Based on this evidence, at which stage do you think that government policy action is in Kenya?
Q39b	Q2. Based on this evidence, how would you rate the degree of government policy action in relation to international best practice?
Group40
note40	FUND3: There is a statutory health promotion agency in place that includes an objective to improve population nutrition, with a secure funding stream.
Q40a	Q1. Based on this evidence, at which stage do you think that government policy action is in Kenya?
Q40b	Q2. Based on this evidence, how would you rate the degree of government policy action in relation to international best practice?
Group41
note41	FUND4: Government facilitates, leverages and takes action to strengthen the sustainability and impact of diverse sources of finance that support the promotion of healthy eating and health food environments (this includes e.g. taxation and domestic resource mobilisation, aid financing, philanthropy).
Q41a	Q1. Based on this evidence, at which stage do you think that government policy action is in Kenya?
Q41b	Q2. Based on this evidence, how would you rate the degree of government policy action in relation to international best practice?
Group12b	12. PLATFORMS FOR INTERACTION:
notegroup12b	12. PLATFORMS FOR INTERACTION: There are coordination platforms and opportunities for synergies across government departments, levels of government, and other sectors (NGOs, private sector, and academia) such that policies and actions in food and nutrition are coherent, efficient and effective in improving food environments, population nutrition, diet-related NCDs and their related inequalities
Group42
note42	PLATF1: There are coordination mechanisms across departments and levels of government (national and local) to ensure policy coherence, alignment, and integration of food, obesity, and diet-related NCD prevention policies across governments.
Q42a	Q1. Based on this evidence, at which stage do you think that government policy action is in Kenya?
Q42b	Q2. Based on this evidence, how would you rate the degree of government policy action in relation to international best practice?
Group43
note43	PLATF2: There are formal platforms between government and the commercial food sector to implement healthy food policies.
Q43a	Q1. Based on this evidence, at which stage do you think that government policy action is in Kenya?
Q43b	Q2. Based on this evidence, how would you rate the degree of government policy action in relation to international best practice?
Group44
note44	PLATF3: There are formal platforms for regular interactions between government and civil society on food policies and other strategies to improve population nutrition.
Q44a	Q1. Based on this evidence, at which stage do you think that government policy action is in Kenya?
Q44b	Q2. Based on this evidence, how would you rate the degree of government policy action in relation to international best practice?
Group13b	13.HEALTH IN ALL POLICIES:
notegroup13b	13.HEALTH IN ALL POLICIES: Processes are in place to ensure policy coherence and alignment, and that population health impacts are explicitly considered in the development of government policies
Group45
note45	HIAP1: There are processes in place to ensure that development of all government policies relating to food are sensitive to nutrition, public health, and reducing health inequalities in vulnerable populations.
Q45a	Q1. Based on this evidence, at which stage do you think that government policy action is in Kenya?
Q45b	Q2. Based on this evidence, how would you rate the degree of government policy action in relation to international best practice?
	Prioritization
Q3b	Q4. Please action the proposed actions in order of importance (extent of significance or value).
Q3baction1	Food and food safety, a system thinking approach anchored on SDGs and other sustainable diets and healthy and diverse consumption (SDG12) should be incorporated in Kenya’s food policy going forward
Q3baction2	Food standards for processed foods should guide the energy, density for different target groups. This should be accompanied with serving guidelines
Q3baction3	Trans fats: this is great cause of [concern] for NCDs and foremost policy should include FAO/WHO and other international best practices, which is to eliminate trans fats and where some percentage is included to label and issue “traffic lights” warning
Q3baction4	Food labelling should be standardized and explicit to nutrition profile of the processed food
Q3baction5	On advertising and marketing, there is need for a policy framework of engagement with commercial processed food products to ensure regulation and standards that should be enforced and punitive measures legislated
Q3baction6	Offer tax relief or reduction to farmers & traders of healthy foods especially fruits and vegetables; Tax policies should be established to favour production and consumption of healthy foods and discourage unhealthy foods
Q3baction7	Policies on capacity building which enables many people produce more healthy food thus reducing their prices due to high produce
Q3baction8	There is need to increase taxes on products and restaurants that sell fast foods to increase their prices. Currently they have the cheapest prices, e.g., soda is very cheap.
Q3baction9	Make it a government policy to provide a health food such as legumes, fruits and vegetables in government-funded food programs
Q3baction10	Have a proper trade policy that targets risk assessments, food safety, hygiene and percentages of sodium, fats, trans fats, etc that will ensure importation of health foods related to NCDs.
Q3baction11	Public Education Campaign
Q3baction12	Ensure that existing policies that cover nutritional issues and risk assessments on health foods based on NCDs are properly implemented and enforced by government
Q3baction13	Technical working groups to look into the gaps, set up by government to include experts from different fields eg agriculture, nutrition, health, et al
Q3baction14	Development of NCD M&E Framework for Kenya
Q3baction15	Integration of health and nutrition in all stages of planning and budgeting to high impact nutrition including mainstreaming of nutrition in health systems
Q3baction16	Intra-departmental working arrangements to be developed
Q3baction17	Regular research funding that cuts across the country’s population by categorizing age, gender, etc should done frequently for purposes of implementing action plans to curb the arising issues on healthy foods based on NCDs
Q3baction18	Encourage evidence-informed policymaking and budgeting, and therefore the requisite research should be supported and funded at national and county level
Q3baction19	The government should invest more funds in food environment infrastructure [domains 8-13]
Q3baction20	Increasing Parliamentary capability and interest in healthy eating practices related to reducing NCDs
Q3baction21	Development of accountability framework for government policy makers.
Q3baction22	Ensuring meaningful participation of underserved communities throughout the policymaking and feedback process
Q3baction23	Review and enhance existing food safety measures.
q3cGroup	Feasibility
Q3c	Q5. Please action the proposed actions in order of feasibility (degree of being easily or conveniently accomplished).
Q3caction1	1a. Food and food safety, a system thinking approach anchored on SDGs and other sustainable diets and healthy and diverse consumption (SDG12) should be incorporated in Kenya’s food policy going forward
Q3caction2	1b. Food standards for processed foods should guide the energy, density for different target groups. This should be accompanied with serving guidelines
Q3caction3	2a. Trans fats: this is great cause of [concern] for NCDs and foremost policy should include FAO/WHO and other international best practices, which is to eliminate trans fats and where some percentage is included to label and issue “traffic lights” warning
Q3caction4	2b. Food labelling should be standardized and explicit to nutrition profile of the processed food
Q3caction5	3a. On advertising and marketing, there is need for a policy framework of engagement with commercial processed food products to ensure regulation and standards that should be enforced and punitive measures legislated
Q3caction6	4a. Offer tax relief or reduction to farmers & traders of healthy foods especially fruits and vegetables; Tax policies should be established to favour production and consumption of healthy foods and discourage unhealthy foods
Q3caction7	4b. Policies on capacity building which enables many people produce more healthy food thus reducing their prices due to high produce
Q3caction8	4d. There is need to increase taxes on products and restaurants that sell fast foods to increase their prices. Currently they have the cheapest prices, e.g., soda is very cheap.
Q3caction9	5a. Make it a government policy to provide a health food such as legumes, fruits and vegetables in government-funded food programs
Q3caction10	7a Have a proper trade policy that targets risk assessments, food safety, hygiene and percentages of sodium, fats, trans fats, etc that will ensure importation of health foods related to NCDs.
Q3caction11	Public Education Campaign
Q3caction12	Ensure that existing policies that cover nutritional issues and risk assessments on health foods based on NCDs are properly implemented and enforced by government
Q3caction13	Technical working groups to look into the gaps, set up by government to include experts from different fields eg agriculture, nutrition, health, et al
Q3caction14	Development of NCD M&E Framework for Kenya
Q3caction15	Integration of health and nutrition in all stages of planning and budgeting to high impact nutrition including mainstreaming of nutrition in health systems
Q3caction16	Intra-departmental working arrangements to be developed
Q3caction17	Regular research funding that cuts across the country’s population by categorizing age, gender, etc should done frequently for purposes of implementing action plans to curb the arising issues on healthy foods based on NCDs
Q3caction18	Encourage evidence-informed policymaking and budgeting, and therefore the requisite research should be supported and funded at national and county level
Q3caction19	The government should invest more funds in food environment infrastructure [domains 8-13]
Q3caction20	Increasing Parliamentary capability and interest in healthy eating practices related to reducing NCDs
Q3caction21	Development of accountability framework for government policy makers.
Q3caction22	Ensuring meaningful participation of underserved communities throughout the policymaking and feedback process
Q3caction23	Review and enhance existing food safety measures.

## Sheet: PRIORN IMP final
code		1A	2a	4a	5a	6a	9a	11A	13A	14A	15A	25A	30A	7A	8A	12A	AVERAGE IMPORTANCE SCORE
Development of accountability framework for government policy makers.	Q3brank21	13	15	23	21	15	21	2	23	21	23	23	20	21	18	16	18.3333	1
Development of NCD M&E Framework for Kenya	Q3brank14	17	18	14	19	23	8	19	2	7	20	20	14	6	10	1	13.2	1
Encourage evidence-informed policymaking and budgeting, and therefore the requisite research should be supported and funded at national and county level	Q3brank18	1	11	18	13	1	18	10	8	8	18	7	18	22	14	14	12.0667	3
Ensure that existing policies that cover nutritional issues and risk assessments on health foods based on NCDs are properly implemented and enforced by government	Q3brank12	21	14	18	8	20	20	18	5	13	4	1	11	5	4	2	10.9333	4
Ensuring meaningful participation of underserved communities throughout the policymaking and feedback process	Q3brank22	19	17	22	22	23	22	4	23	19	23	23	23	15	23	22	20	5
Food and food safety, a system thinking approach anchored on SDGs and other sustainable diets and healthy and diverse consumption (SDG12) should be incorporated in Kenya’s food policy going forward	Q3brank1	9	1	6	1	12	3	1	20	2	4	17	1	11	1	9	6.53333	6
Food labelling should be standardized and explicit to nutrition profile of the processed food	Q3brank4	6	4	5	20	12	14	17	16	3	8	12	4	3	11	18	10.2	7
Food standards for processed foods should guide the energy, density for different target groups. This should be accompanied with serving guidelines	Q3brank2	7	6	3	16	7	13	16	17	1	1	16	2	14	8	10	9.13333	8
Have a proper trade policy that targets risk assessments, food safety, hygiene and percentages of sodium, fats, trans fats, etc that will ensure importation of health foods related to NCDs.	Q3brank10	15	21	11	7	11	7	10	11	6	8	5	10	12	5	7	9.73333	9
Increasing Parliamentary capability and interest in healthy eating practices related to reducing NCDs	Q3brank20	17	4	21	10	9	2	12	15	18	4	8	19	7	19	21	12.4	10
Integration of health and nutrition in all stages of planning and budgeting to high impact nutrition including mainstreaming of nutrition in health systems	Q3brank15	1	15	16	9	4	9	4	5	12	12	3	14	9	17	13	9.53333	11
Intra-departmental working arrangements to be developed	Q3brank16	12	19	17	13	17	19	22	19	15	19	6	16	16	16	23	16.6	11
Make it a government policy to provide a health food such as legumes, fruits and vegetables in government-funded food programs	Q3brank9	23	8	10	5	10	15	21	18	5	1	13	9	1	6	5	10	13
Offer tax relief or reduction to farmers & traders of healthy foods especially fruits and vegetables; Tax policies should be established to favour production and consumption of healthy foods and discourage unhealthy foods	Q3brank6	1	22	1	3	2	4	14	2	22	15	14	6	19	9	4	9.2	14
On advertising and marketing, there is need for a policy framework of engagement with commercial processed food products to ensure regulation and standards that should be enforced and punitive measures legislated	Q3brank5	9	3	4	15	3	10	4	5	4	8	11	5	2	7	8	6.53333	15
Policies on capacity building which enables many people produce more healthy food thus reducing their prices due to high produce	Q3brank7	8	11	7	4	15	11	23	2	10	16	10	7	18	13	12	11.1333	16
Public Education Campaign	Q3brank11	22	6	15	18	12	16	14	14	11	1	18	11	4	21	19	13.4667	17
Regular research funding that cuts across the country’s population by categorizing age, gender, etc should done frequently for purposes of implementing action plans to curb the arising issues on healthy foods based on NCDs	Q3brank17	14	20	12	12	17	17	8	11	17	13	8	17	20	15	20	14.7333	18
Review and enhance existing food safety measures.	Q3brank23	1	23	1	22	23	22	4	23	19	23	23	22	8	3	17	15.6	19
Technical working groups to look into the gaps, set up by government to include experts from different fields eg agriculture, nutrition, health, et al	Q3brank13	20	10	13	17	7	5	2	1	15	13	2	13	23	20	3	10.9333	20
The government should invest more funds in food environment infrastructure [domains 8-13]	Q3brank19	15	13	20	11	19	1	20	11	13	8	19	20	17	22	15	14.9333	21
There is need to increase taxes on products and restaurants that sell fast foods to increase their prices. Currently they have the cheapest prices, e.g., soda is very cheap.	Q3brank8	11	9	9	6	4	6	12	8	9	17	4	8	13	12	6	8.93333	22
Trans fats: this is great cause of [concern] for NCDs and foremost policy should include FAO/WHO and other international best practices, which is to eliminate trans fats and where some percentage is included to label and issue “traffic lights” warning	Q3brank3	1	2	7	2	4	12	8	8	23	4	15	3	10	2	11	7.46667	23

## Sheet: PRIORN FEAS Final
code	code	1A	2A	4A	5A	9A	11A	13A	14A	15A	25A	30A	7A	8A	12A
Development of accountability framework for government policy makers.	Q3cRank21	3	23	1	20	21	5	23	9	23	23	19	23	18	18	16.3571
Development of NCD M&E Framework for Kenya	Q3cRank14	17	17	6	16	5	10	13	22	5	15	18	20	10	21	13.9286
Encourage evidence-informed policymaking and budgeting, and therefore the requisite research should be supported and funded at national and county level	Q3cRank18	14	11	3	7	13	12	16	11	15	20	13	6	14	19	12.4286
Ensure that existing policies that cover nutritional issues and risk assessments on health foods based on NCDs are properly implemented and enforced by government	Q3cRank12	9	9	10	18	11	9	1	7	5	7	7	2	4	7	7.57143
Ensuring meaningful participation of underserved communities throughout the policymaking and feedback process	Q3cRank22	8	23	3	21	20	1	23	8	23	23	15	4	23	9	14.5714
Food and food safety, a system thinking approach anchored on SDGs and other sustainable diets and healthy and diverse consumption (SDG12) should be incorporated in Kenya’s food policy going forward	Q3cRank1	10	15	22	1	1	1	19	23	5	1	1	11	1	13	8.85714
Food labelling should be standardized and explicit to nutrition profile of the processed food	Q3cRank4	7	3	20	2	2	22	1	2	12	6	9	17	11	15	9.21429
Food standards for processed foods should guide the energy, density for different target groups. This should be accompanied with serving guidelines	Q3cRank2	1	9	18	22	9	7	10	1	3	2	1	12	8	14	8.35714
Have a proper trade policy that targets risk assessments, food safety, hygiene and percentages of sodium, fats, trans fats, etc that will ensure importation of health foods related to NCDs.	Q3cRank10	12	19	14	8	17	18	10	17	9	9	1	19	5	12	12.1429
Increasing Parliamentary capability and interest in healthy eating practices related to reducing NCDs	Q3cRank20	18	3	1	14	14	14	18	10	3	8	16	14	19	8	11.4286
Integration of health and nutrition in all stages of planning and budgeting to high impact nutrition including mainstreaming of nutrition in health systems	Q3cRank15	16	11	7	6	15	17	14	15	16	2	9	13	17	5	11.6429
Intra-departmental working arrangements to be developed	Q3cRank16	20	11	9	12	6	15	17	14	23	14	23	5	16	11	14
Make it a government policy to provide a health food such as legumes, fruits and vegetables in government-funded food programs	Q3cRank9	14	14	13	11	3	8	23	21	9	19	13	9	6	16	12.7857
Offer tax relief or reduction to farmers & traders of healthy foods especially fruits and vegetables; Tax policies should be established to favour production and consumption of healthy foods and discourage unhealthy foods	Q3cRank6	5	19	16	3	10	19	9	6	19	11	7	22	9	2	11.2143
On advertising and marketing, there is need for a policy framework of engagement with commercial processed food products to ensure regulation and standards that should be enforced and punitive measures legislated	Q3cRank5	12	2	21	19	8	4	6	4	1	9	9	10	7	1	8.07143
Policies on capacity building which enables many people produce more healthy food thus reducing their prices due to high produce	Q3cRank7	19	18	17	4	18	21	7	20	16	13	19	18	13	4	14.7857
Public Education Campaign	Q3cRank11	21	1	11	10	4	16	1	5	1	11	1	1	21	17	8.64286
Regular research funding that cuts across the country’s population by categorizing age, gender, etc should done frequently for purposes of implementing action plans to curb the arising issues on healthy foods based on NCDs	Q3cRank17	3	7	8	13	12	11	12	13	13	18	21	21	15	20	13.3571
Review and enhance existing food safety measures.	Q3cRank23	23	23	23	23	6	1	23	19	23	23	16	3	3	6	15.3571
Technical working groups to look into the gaps, set up by government to include experts from different fields eg agriculture, nutrition, health, et al	Q3cRank13	10	5	3	5	16	5	1	16	8	16	1	8	20	10	8.85714
The government should invest more funds in food environment infrastructure [domains 8-13]	Q3cRank19	1	5	11	14	22	13	14	12	14	2	23	7	22	23	13.0714
There is need to increase taxes on products and restaurants that sell fast foods to increase their prices. Currently they have the cheapest prices, e.g., soda is very cheap.	Q3cRank8	22	16	15	9	23	23	7	18	16	17	9	15	12	3	14.6429
Trans fats: this is great cause of [concern] for NCDs and foremost policy should include FAO/WHO and other international best practices, which is to eliminate trans fats and where some percentage is included to label and issue “traffic lights” warning	Q3cRank3	5	7	19	16	19	20	1	3	9	2	1	16	2	22	10.1429

## Sheet: Ratings Raw data
								COMP1A	COMP1B	COMP2A	COMP2B	COMP3A	COMP3B	LABEL2A	LABEL2A	LABEL3A	LABEL3B	LABEL4A	LABEL4B	PROMO1A	PROMO1B	PRMO2A	PROMO2B	PROMO3A	PROMO3B	PROMO4A	PROMO4B	PRICE1A		PRICE 2		PRICE 3		PRICE 4		PROV 1		PROV 2		PROV 3		RETAIL 1		RETAIL 2		TRADE 1		TRADE 2
SubmissionDate	code	Qposition	Qposition_other	Qyearsworked	QMonmthsworked	Qgender	Qage	Q1cp1	Q1p2	Q2p1	Q2p2	Q3	Q4	Q5	Q6	Q7	Q8	Q8a	Q8b	Q9a	Q9b	Q10a	Q10b	Q11a	Q11b	Q12a	Q12b	Q13a	Q13b	Q14a	Q14b	Q15a	Q15b	Q16a	Q16b	Q16ab	Q16bb	Q17a	Q17b	Q18a	Q18b	Q19a	Q19b	Q20a	Q20b	Q21a	Q21b	Q22a	Q22b
43308.4	1	1		13	3	1	2	3	3	5	6	3	3	4	4	5	6	5	6	1	1	1	1	3	2	4	4	5	6	1	1	1	1	1	1	3	3	5	6	1	1	5	6	5	6	5	6	2	2
43308.4	2	1		22	0	2	2	2	2	5	1	2	3	3	3	5	6	5	6	2	2	2	2	1	2	3	4	3	1	3	1	3	2	3	2	3	2	5	6	3	2	5	6	3	2	5	6	3	3
43308.4	4	2		9	4	2	1	5	1	5	1	1	1	3	2	5	1	5	1	1	1	1	2	2	2	3	3	1	1	2	1	1	1	1	1	1	1	1	1	2	1	1	1	5	1	5	1	2	1
43308.4	5	2		2	3	1	2	3	2	5	1	3	3	3	2	5	1	5	1	1	2	1	2	2	2	3	4	1	1	1	1	1	1	2	2	3	3	1	2	3	1	5	1	2	3	5	1	2	1
43308.4	6	3		12	6	2	2	3	2	5	6	3	3	3	3	5	6	5	6	1	1	3	1	3	3	3	4	5	1	1	1	5	6	5	6	3	4	3	2	3	1	3	1	3	1	5	6	3	1
43308.4	7	2		15	6	1	3	3	2	5	1	3	2	2	2	5	1	5	1	3	1	2	1	2	1	3	3	1	1	2	1	1	1	1	1	3	1	1	1	1	1	5	1	1	1	1	1	2	1
43308.4	8	3		30	0	1	3	5	1	5	1	1	1	1	1	1	1	1	1	1	1	1	1	1	1	1	2	1	1	1	1	5	1	5	1	1	1	5	1	1	6	5	6	5	6	5	6	5	6
43308.4	9	1		27	6	1	3	1	1	1	1	1	1	2	2	5	6	5	6	1	1	1	1	1	1	3	2	1	1	1	1	1	1	1	1	3	3	1	1	1	1	1	1	1	1	1	1	1	1
43308.4	10	1		2	7	2	1	3	2	5	6	4	3	4	2	5	6	5	6	5	1	5	1	2	1	1	3	5	1	2	1	4	1	5	1	3	2	3	2	3	1	5	6	3	2	5	1	3	2
43308.4	11	1		5	7	1	1	3	2	1	1	3	4	3	3	1	1	5	6	3	2	1	1	2	2	3	3	1	1	1	1	1	1	1	1	3	2	1	1	3	1	5	6	3	3	5	6	3	3
43308.4	13	1		12	2	2	2	5	6	2	2	3	2	3	2	1	1	5	6	2	1	2	2	2	2	3	3	5	6	1	1	3	2	2	1	3	2	1	1	1	1	1	1	1	1	5	6	2	2
43308.4	14	1		11	5	1	3	5	6	5	6	5	6	5	6	5	6	5	6	5	6	5	6	5	6	5	6	5	6	5	6	5	6	5	6	5	6	5	6	5	6	5	6	5	6	1	1	1	1
43308.4	22	1		13	4	2	2	3	2	5	6	3	2	4	1	5	6	5	6	3	2	2	2	2	2	3	3	5	6	1	1	5	6	5	6	3	3	2	2	5	6	5	6	5	6	5	6	5	6
43308.4	12	2		2	1	2	1	2	3	5	6	3	4	3	4	5	6	5	6	3	2	3	2	3	4	3	4	3	3	3	4	2	3	2	3	3	4	3	3	3	3	5	6	3	3	CR	CR	3	4
43308.4	15	2		3	2	2	2
[truncated: 49 more columns]

## Sheet: Prioritn RAW data
SubmissionDate	code	Food and food safety, a system thinking approach anchored on SDGs and other sustainable diets and healthy and diverse consumption (SDG12) should be incorporated in Kenya’s food policy going forward	Food standards for processed foods should guide the energy, density for different target groups. This should be accompanied with serving guidelines	Trans fats: this is great cause of [concern] for NCDs and foremost policy should include FAO/WHO and other international best practices, which is to eliminate trans fats and where some percentage is included to label and issue “traffic lights” warning	Food labelling should be standardized and explicit to nutrition profile of the processed food	On advertising and marketing, there is need for a policy framework of engagement with commercial processed food products to ensure regulation and standards that should be enforced and punitive measures legislated	Offer tax relief or reduction to farmers & traders of healthy foods especially fruits and vegetables; Tax policies should be established to favour production and consumption of healthy foods and discourage unhealthy foods	Policies on capacity building which enables many people produce more healthy food thus reducing their prices due to high produce	There is need to increase taxes on products and restaurants that sell fast foods to increase their prices. Currently they have the cheapest prices, e.g., soda is very cheap.	Make it a government policy to provide a health food such as legumes, fruits and vegetables in government-funded food programs	Have a proper trade policy that targets risk assessments, food safety, hygiene and percentages of sodium, fats, trans fats, etc that will ensure importation of health foods related to NCDs.	Public Education Campaign	Ensure that existing policies that cover nutritional issues and risk assessments on health foods based on NCDs are properly implemented and enforced by government	Technical working groups to look into the gaps, set up by government to include experts from different fields eg agriculture, nutrition, health, et al	Development of NCD M&E Framework for Kenya	Integration of health and nutrition in all stages of planning and budgeting to high impact nutrition including mainstreaming of nutrition in health systems	Intra-departmental working arrangements to be developed	Regular research funding that cuts across the country’s population by categorizing age, gender, etc should done frequently for purposes of implementing action plans to curb the arising issues on healthy foods based on NCDs	Encourage evidence-informed policymaking and budgeting, and therefore the requisite research should be supported and funded at national and county level	The government should invest more funds in food environment infrastructure [domains 8-13]	Increasing Parliamentary capability and interest in healthy eating practices related to reducing NCDs	Development of accountability framework for government policy makers.	Ensuring meaningful participation of underserved communities throughout the policymaking and feedback process	Review and enhance existing food safety measures.		Food and food safety, a system thinking approach anchored on SDGs and other sustainable diets and healthy and diverse consumption (SDG12) should be incorporated in Kenya’s food policy going forward	Food standards for processed foods should guide the energy, density for different target groups. This should be accompanied with serving guidelines	Trans fats: this is great cause of [concern] for NCDs and foremost policy should include FAO/WHO and other international best practices, which is to eliminate trans fats and where some percentage is included to label and issue “traffic lights” warning	Food labelling should be standardized and explicit to nutrition profile of the processed food	On advertising and marketing, there is need for a policy framework of engagement with commercial processed food products to ensure regulation and standards that should be enforced and punitive measures legislated	Offer tax relief or reduction to farmers & traders of healthy foods especially fruits and vegetables; Tax policies should be established to favour production and consumption of healthy foods and discourage unhealthy foods	Policies on capacity building which enables many people produce more healthy food thus reducing their prices due to high produce	There is need to increase taxes on products and restaurants that sell fast foods to increase their prices. Currently they have the cheapest prices, e.g., soda is very cheap.	Make it a government policy to provide a health food such as legumes, fruits and vegetables in government-funded food programs	Have a proper trade policy that targets risk assessments, food safety, hygiene and percentages of sodium, fats, trans fats, etc that will ensure importation of health foods related to NCDs.	Public Education Campaign	Ensure that existing policies that cover nutritional issues and risk assessments on health foods based on NCDs are properly implemented and enforced by government	Technical working groups to look into the gaps, set up by government to include experts from different fields eg agriculture, nutrition, health, et al	Development of NCD M&E Framework for Kenya	Integration of health and nutrition in all stages of planning and budgeting to high impact nutrition including mainstreaming of nutrition in health systems	Intra-departmental working arrangements to be developed	Regular research funding that cuts across the country’s population by categorizing age, gender, etc should done frequently for purposes of implementing action plans to curb the arising issues on healthy foods based on NCDs	Encourage evidence-informed policymaking and budgeting, and therefore the requisite research should be supported and funded at national and county level	The government should invest more funds in food environment infrastructure [domains 8-13]	Increasing Parliamentary capability and interest in healthy eating practices related to reducing NCDs	Development of accountability framework for government policy makers.	Ensuring meaningful participation of underserved communities throughout the policymaking and feedback process	Review and enhance existing food safety measures.	instanceID
SubmissionDate	code	Q3brank1	Q3brank2	Q3brank3	Q3brank4	Q3brank5	Q3brank6	Q3brank7	Q3brank8	Q3brank9	Q3brank10	Q3brank11	Q3brank12	Q3brank13	Q3brank14	Q3brank15	Q3brank16	Q3brank17	Q3brank18	Q3brank19	Q3brank20	Q3brank21	Q3brank22	Q3brank23		Q3cRank1	Q3cRank2	Q3cRank3	Q3cRank4	Q3cRank5	Q3cRank6	Q3cRank7	Q3cRank8	Q3cRank9	Q3cRank10	Q3cRank11	Q3cRank12	Q3cRank13	Q3cRank14	Q3cRank15	Q3cRank16	Q3cRank17	Q3cRank18	Q3cRank19	Q3cRank20	Q3cRank21	Q3cRank22	Q3cRank23	instanceID
2018-07-27 09:33:33	1	5	3	1	2	5	1	4	6	21	10	19	18	17	15	1	7	9	1	10	15	8	16	1		7	1	3	4	8	3	19	30	11	8	21	6	7	15	12	20	2	11	1	16	2	5		uuid:de5db0ea-b793-4bb0-930b-f993042ce9e4
2018-07-27 09:27:27	2	1	5	2	4	3	23	9	7	6	22	5	12	8	15	13	17	20	9	10	4	13	14			13	7	6	3	2	23	22	18	10	23	1	7	5	21	9	9	6	9	5	3				uuid:ca2d82fc-7e9a-4546-850d-4044f7865ebd
2018-07-27 09:31:15	4	5	2	6	4	3	1	6	7	8	9	13	16	11	12	14	15	10	16	17	18	21	19	1		20	14	15	16	17	12	13	11	9	10	8	7	2	3	4	6	5	2	9	1	1	2		uuid:ba8c297a-9a84-446a-beba-38cdc2fdb32a
2018-07-27 09:34:25	5	1	15	2	20	14	3	4	6	5	7	18	8	16	19	9	13	12	13	11	10	21	22	22		1	23	16	2	18	3	4	9	11	8	10	17	5	16	6	12	13	7	14	14	19	20	25	uuid:e45a578b-7582-4aaa-9b29-d1e3a6339383
2018-07-27 09:17:29	6	9	5	4	9	3	2	11	4	7	8	9	14	5		4	12	12	1	13	6	11																									5		uuid:f8345b4c-3131-4bff-a173-bec417ee8ead
2018-07-27 09:30:05	9	3	13	12	14	10	4	11	6	15	7	16	20	5	8	9	19	17	18	1	2	22	23	23		1	9	19	2	8	10	18	23	4	17	5	11	16	6	15	7	12	13	22	14	21	20	7	uuid:5579eb66-292c-442c-a11e-5621465db2d8
2018-07-27 09:06:57	11	1	8	4	9	3	7	15	6	13	5	7	10	2	11	3	14	4	5	12	6	2	3	3		1	4	17	19	2	16	18	20	5	15	13	6	3	7	14	12	8	9	10	11	3	1	1	uuid:e401e72b-c4be-4039-8b5f-e0137fd3ae7f
2018-07-27 09:20:36	13	21	11	4	8	3	2	2	4	19	5	6	3	1	2	3	20	5	4	5	7					30	5	1	1	2	4	3	3		5	1	1	1	8	8	10	6	9	8	13				uuid:b128812b-469b-4654-a29e-003e3d79d037
2018-07-27 09:08:35	14	2	1	23	3	4	22	10	9	5	6	12	14	15	7	13	15	16	8	14	17	19	18	18		23	1	3	2	4	6	20	18	21	17	5	7	16	22	15	14	13	11	12	10	9	8	19	uuid:c23f0d0c-2688-47fb-8f76-0b56c40b692b
2018-07-27 09:33:07	15	2	1	2	3	3	10	11	12	1	3	1	2	6	28	5	27	6	20	3	2					3	2	5	6	1	29	27	27	5	5	1	3	4	3	27		13	24	20	2				uuid:077d396f-56a8-4cec-b020-94ad157ded6d
2018-07-27 09:13:56	25	16	15	14	11	10	13	9	4	12	5	17	1	2	19	3	6	8	7	18	8					1	3	3	4	8	9	10	15	20	8	9	5	14	13	3	11	16	21	3	6				uuid:3a902b3e-a31e-48ce-a02e-ad094830f84d
2018-07-27 09:17:30	30	1	2	3	4	6	7	8	9	10	13	15	15	16	17	17	21	23	25	28	27	28		30		1	1	1	3	3	2	10	3	5	1	1	2	1	8	3		11	5		7	10	6	7	uuid:95edf126-c276-4153-b8b4-d368d971135c
2018-08-01 09:35:21	7	11	14	10	3	2	19	18	13	1	12	4	5	23	6	9	16	20	22	17	7	21	15	8		11	12	16	17	10	22	18	15	9	19	1	2	8	20	13	5	21	6	7	14	23	4	3
2018-08-02 09:35:20	8	1	8	2	11	7	9	13	12	6	5	21	4	20	10	17	16	15	14	22	19	18	23	3		1	8	2	11	7	9	13	12	6	5	21	4	20	10	17	16	15	14	22	19	18	23	3
2018-08-03 09:35:20	12	9	10	11	18	8	4	12	6	5	7	19	2	3	1	13	23	20	14	15	21	16	22	17		13	14	22	15	1	2	4	3	16	12	17	7	10	21	5	11	20	19	23	8	18	9	6
[truncated: 2 more columns]

[truncated: 2 more sheets: PRIORN Feasibility worksheet, PRIORN Importance worksheet]
